# Supplementary material for: Assessment of compliance with quality laboratory standards in medical laboratories within the Kumasi Metropolis, Ghana
Source: PLoS One. 2026 Mar 20;21(3):e0335380. doi: 10.1371/journal.pone.0335380 (PMC13004333; doi:10.1371/journal.pone.0335380)
Supplement: S1 File — (XLSX) [file pone.0335380.s001.xlsx]

## Sheet: Sheet1
Facility	Ownership	Compliance Score	Document and Record	Management Review and Management Responsibilities	Organisation & Personnel	Client Management and Customer Service	Equipment	Evaluation and Audits	Purchasing and Inventory	Process Control	Information Management	Identification of Non-Conformities, Corrective and Preventive Action	Occurrence Management and Process Improvement	Facilities and Biosafety	OPD ATTENDANCE	EXPECTED NUMBER OF MEDICAL LAB.SCIENTIST	NUMBER OF MEDICAL LAB. SCIENTIST AVAILABLE	Adequate for facility Operations	EXPECTED NUMBER OF LAB. TECHNICIAN	NUMBER OF LAB. TECHNICIAN AVAILABLE	Adequate for facility Operations2	EXPECTED NUMBER OF LAB.ASSIST	NUMBER OF LAB.ASSIST AVAILABLE	Adequate for facility Operations3	Data Clerk	Adequate for facility Operations4	Expected numnber of phlebotomist	Phlebotomist	Adequate for facility Operations5	Cleaner	Adequate for facility Operations6
CHG01	CHAG	84	3	0	8	4	11	0	15	14	13	0	0	16	43591	3	5	Yes	7	2	No	5	4	No	0	No	0	0	No	2	Yes
CHG02	CHAG	66	2	0	8	3	10	0	13	7	8	0	0	15	83078	6	4	No	12	6	No	10	6	No	2	No	0	0	No	3	Yes
CHG03	CHAG	104	4	1	10	3	22	0	16	10	13	0	3	22	48941	4	9	Yes	9	3	No	7	0	No	0	No	0	0	No	2	No
CHG04	CHAG	69	2	0	8	4	14	0	11	3	10	1	2	14	22958	0	2	Yes	1	6	Yes	2	2	Yes	0		0	0	No	2	Yes
G001	Government	63	2	0	8	2	7	0	15	8	10	0	0	11	70396	4	8	Yes	9	2	No	7	0	No	0	No	0	0	No	2	Yes
G002	Government	67	2	0	10	2	16	0	11	8	6	0	0	12	11259	0	3	Yes	0	0	Yes	1	0	No	1	Yes	0	0	No	2	No
G003	Government	66	2	0	10	3	7	0	10	9	8	0	0	17	134948	12	4	No	8	5	No	0	2	Yes	0	No	15	0	No	2	No
G004	Government	64	2	0	8	3	8	0	14	8	7	0	0	14	148888	12	4	No	8	7	No	0	3	Yes	0	No	0	0	No	2	No
G005	Government	62	2	0	7	1	8	0	12	9	8	0	0	15	59438	4	7	Yes	9	7	Yes	7	2	No	0	No	0	1	No	0	No
G006	Government	68	2	0	8	2	7	0	13	12	7	0	0	17	111848	8	10	Yes	15	1	No	12	3	No	0	No	0	0	No	3	Yes
G007	Government	93	4	0	11	2	15	0	11	15	10	1	4	20	365188	127	76	No	0	28	Yes	0	1	Yes	2	Yes	23	10	No	6	Yes
P001	Private	72	4	0	5	5	10	0	16	9	11	0	1	11	1034	0	2	Yes	0	1	Yes	1	0	No	0	No	0	0	No	2	Yes
P002	Private	62	2	0	8	4	7	0	12	8	8	0	0	13	1101	0	1	Yes	0	1	Yes	1	1	Yes	0	No	0	0	No	1	Yes
P003	Private	62	3	0	6	2	9	0	13	8	6	0	0	15	5657	0	1	Yes	0	2	Yes	1	0	No	0	No	0	0	No	1	Yes
P004	Private	80	2	0	5	3	16	0	16	8	12	0	0	18	47309	4	3	Yes	9	2	No	7	1	No	0	No	0	0	No	3	Yes
P005	Private	74	2	0	7	3	13	0	15	10	10	0	0	14	19117	0	1	Yes	1	5	Yes	2	0	No	0	No	0	0	No	2	Yes
P006	Private	58	3	0	4	2	5	0	14	9	9	0	0	12	17054	0	1	Yes	1	0	No	2	2	Yes	0	No	0	0	No	2	Yes
P007	Private	59	2	0	6	2	7	0	13	10	8	0	0	11	2549	0	2	Yes	0	0	Yes	1	0	No	0	No	0	0	No	2	Yes
P008	Private	68	2	0	6	3	14	0	14	11	7	0	0	11	7408	0	2	Yes	0	0	No	1	0	No	0	No	0	0	No	5	Yes
P009	Private	53	2	0	6	3	8	0	10	2	7	0	0	15	2394	0	1	Yes	0	1	Yes	1	0	No	0	No	0	0	No	2	Yes
P010	Private	59	2	0	8	3	8	0	11	7	7	0	0	13	42056	3	1	No	7	2	No	5	2	No	0	No	0	0	No	2	Yes
P011	Private	57	2	0	5	3	10	0	10	6	7	0	0	14	8656	0	0	Yes	0	3	Yes	1	2	Yes	0	No	0	0	No	2	Yes
P012	Private	53	2	0	6	3	11	0	10	6	5	0	0	10	6869	0	2	Yes	0	0	Yes	1	0	No	0	No	0	0	No	2	Yes
P013	Private	61	2	0	8	2	11	0	13	7	7	0	0	11	4812	0	0	Yes	0	2	Yes	1	0	No	0	No	0	0	No	2	Yes
P014	Private	55	2	0	4	3	8	0	10	8	7	0	0	13	3000	0	1	Yes	0	1	Yes	1	0	No	0	No	0	0	No	1	Yes
P015	Private	55	2	0	5	1	8	0	11	5	7	0	0	16	4901	0	0	Yes	0	2	Yes	1	0	No	0	No	0	0	No	2	Yes
P016	Private	56	2	0	7	2	6	0	10	7	7	0	0	15	13356	0	3	Yes	1	0	Yes	2	0	No	0	No	0	0	No	2	No
P017	Private	53	2	0	6	1	6	0	10	6	8	0	0	14	15246	0	3	Yes	1	1	Yes	2	0	No	0	No	0	0	No	1	No
P018	Private	54	2	0	6	3	7	0	11	8	8	0	0	9	790	0	2	No	0	2	No	1	1	No	0	No	0	0	No	2	Yes
P019	Private	50	2	0	2	2	10	0	10	6	7	0	0	11	2278	0	2	No	0	1	Yes	1	1	Yes	0	No	0	0	No	2	Yes
P021	Private	64	2	0	7	3	8	0	10	8	8	0	0	18	48864	4	2	No	9	2	No	7	2	No	0	No	0	0	No	3	No
P022	Private	57	2	0	5	3	8	0	11	8	6	0	0	14	17032	0	4	Yes	1	1	Yes	2	0	No	0	No	0	0	No	4	Yes
S001	Standalone	63	2	0	6	2	10	0	9	7	10	0	0	17	840	0	0	No	0	2	Yes	1	0	No	0	No	0	0	No	1	Yes
S002	Standalone	54	2	0	9	2	8	0	9	5	6	0	0	13	521	0	1	No	0	3	Yes	1	0	No	1	No	0	0	No	1	No
S003	Standalone	50	2	0	4	2	8	0	11	7	5	0	0	11	804	0	1	Yes	0	1	Yes	1	0	No	0	No	0	0	No	1	No
S004	Standalone	50	2	0	2	2	5	0	8	9	7	0	0	15	1454	0	2	Yes	0	0	Yes	1	0	No	0	No	0	0	No	1	No
S005	Standalone	49	2	0	5	3	6	0	9	7	6	0	0	11	4199	0	1	Yes	0	2	Yes	1	1	Yes	0	No	0	0	No	1	Yes
S006	Standalone	49	2	0	5	1	6	0	11	6	5	0	0	13	2864	0	2	Yes	0	0	Yes	1	0	No	0	No	0	0	No	1	No
S007	Standalone	64	2	0	5	4	9	0	12	9	10	0	0	13	15004	0	1	Yes	1	3	Yes	2	0	No	1	Yes	0	0	No	1	Yes
S008	Standalone	49	2	0	3	2	7	0	11	7	6	0	0	11	4320	0	2	Yes	0	1	Yes	1	0	No	0	No	0	0	No	0	No
S009	Standalone	52	2	0	4	2	8	0	13	4	7	0	0	12	2403	0	1	Yes	0	2	Yes	1	0	No	0	No	0	0	No	0	No
S010	Standalone	66	2	0	6	3	8	0	14	6	6	0	0	21	5413	0	3	Yes	0	0	Yes	1	0	No	0	No	0	2	Yes	2	No
S011	Standalone	51	2	0	5	2	6	0	9	5	7	0	0	15	568	0	2	Yes	0	2	No	1	2	Yes	0	Yes	0	0	No	1	No
